# Supplementary material for: The Cognitive and Behavioural Effects of Perampanel in Children with Neurodevelopmental Disorders: A Systematic Review
Source: J Clin Med. 2024 Jan 10;13(2):372. doi: 10.3390/jcm13020372 (PMC10816822; doi:10.3390/jcm13020372)
Supplement: Supplementary file 1 [file jcm-13-00372-s001.zip]

Archive with 1 entries (1 files):
- jcm-2806198-supplementary.pdf
